# Supplementary material for: Mechanism of human Lig1 regulation by PCNA in Okazaki fragment sealing
Source: Nat Commun. 2022 Dec 20;13:7833. doi: 10.1038/s41467-022-35475-z (PMC9767926; doi:10.1038/s41467-022-35475-z)
Supplement: Supplementary file 6 — Source Data [file 41467_2022_35475_MOESM6_ESM.xlsx]

## Sheet: Figure 3c
	Lig1 concentration (nM)	PCNA bound by Lig1 WT (%)	PCNA bound by Lig1 LML (%)
	0	0	0
	20	15.6863	16.298
	35	37.0019	43.8882
	50	50.9804	50.4075
	75	73.4345	64.61
	100	74.7628	54.482
	150	80.2657	78.8126
	250	88.2353	92.7823
	500	92.7261	92.3166
	750	94.7502	96.2747

## Sheet: Figure 3e
	Wavelength (nm)	DNA alone (A.U.)	PCNA alone (A.U.)	Direct sum of DNA and PCNA spectra (A.U.)	DNA + PCNA experimental (A.U.)	DNA + PCNA + Lig1 WT (A.U.)	DNA + PCNA + Lig1 LML (A.U.)	DNA + PCNA + Lig1 QRLML (A.U.)	DNA + PCNA + Lig1 dN (A.U.)	DNA + PCNA + Lig1 dN QRLML (A.U.)
	550	8.92363e-06	0.00358831	0.00359637	0.00363644	0.00316233	0.00344969	0.00343225	0.00353283	0.0035444
	551	1.11465e-05	0.00441057	0.0044214	0.00448033	0.00392843	0.00424492	0.00423392	0.00435122	0.00439554
	552	1.26155e-05	0.00542102	0.00543272	0.00549776	0.00477297	0.00522065	0.00517955	0.00530199	0.00537871
	553	1.38434e-05	0.00646427	0.00647832	0.00655305	0.00573844	0.00621065	0.0061822	0.00637328	0.00641688
	554	1.6116e-05	0.00758756	0.00760328	0.00768542	0.00670775	0.00732962	0.00730046	0.00747107	0.00752971
	555	1.70023e-05	0.00875178	0.00876624	0.00886941	0.00779762	0.00842719	0.00845083	0.00857427	0.00868494
	556	2.30431e-05	0.00999566	0.010017	0.0101332	0.00892974	0.00958731	0.00973087	0.00987165	0.00993798
	557	2.63203e-05	0.011249	0.0112731	0.011345	0.0100467	0.0107936	0.0109024	0.0110689	0.0111266
	558	2.89703e-05	0.0124318	0.0124561	0.0125621	0.0111664	0.0119633	0.0120449	0.0122498	0.0123302
	559	2.96745e-05	0.0136108	0.0136374	0.0137665	0.0121806	0.0130838	0.0131746	0.0134258	0.0134497
	560	3.37114e-05	0.0146769	0.0147086	0.0148222	0.013156	0.0141079	0.014197	0.0145169	0.0145594
	561	3.96135e-05	0.0155549	0.0155909	0.0157602	0.0139865	0.0150468	0.015112	0.0154636	0.015433
	562	4.09309e-05	0.0163847	0.0164252	0.0164976	0.0147214	0.0158315	0.015958	0.0161632	0.0163002
	563	4.3552e-05	0.0171024	0.0171443	0.0171633	0.0152727	0.0164563	0.0165336	0.01683	0.0169336
	564	4.55848e-05	0.017564	0.0176081	0.0177194	0.0157313	0.0169394	0.0169858	0.0173379	0.0174098
	565	4.50611e-05	0.0178474	0.0178894	0.0180339	0.0160828	0.0172842	0.0173326	0.0176688	0.0177646
	566	4.73314e-05	0.0180438	0.0180881	0.0181929	0.0162359	0.0174081	0.017526	0.0178348	0.0179468
	567	4.85062e-05	0.0180639	0.0181106	0.0181363	0.0162603	0.0174848	0.0176131	0.0178414	0.018
	568	4.86223e-05	0.0179427	0.0179879	0.0180188	0.0162284	0.0174328	0.017476	0.0177433	0.017898
	569	4.79288e-05	0.0177734	0.01782	0.0179235	0.0160431	0.0171744	0.0173156	0.0175371	0.0176778
	570	5.16546e-05	0.017547	0.0175971	0.0175081	0.0158109	0.0169235	0.0169883	0.0173018	0.0174468
	571	4.92396e-05	0.0171051	0.0171508	0.0172298	0.0154814	0.0165744	0.0166834	0.0169384	0.0170696
	572	4.60376e-05	0.0167515	0.0167959	0.0167965	0.0150773	0.0161467	0.0162505	0.01657	0.0167134
	573	4.62507e-05	0.016301	0.0163447	0.0162704	0.0147179	0.0157409	0.0157755	0.0160803	0.0162173
	574	4.41743e-05	0.0157702	0.015814	0.0157805	0.0142109	0.0152539	0.0153246	0.0155932	0.0157386
	575	5.13474e-05	0.015257	0.0153067	0.0152294	0.0137987	0.0147255	0.0148115	0.0150304	0.0152095
	576	4.36253e-05	0.0146487	0.0146921	0.0146412	0.0132685	0.0141911	0.0142814	0.0144915	0.0146117
	577	4.13971e-05	0.0141233	0.0141647	0.01415	0.0127287	0.0136893	0.0137163	0.0139624	0.0141494
	578	4.25666e-05	0.0135436	0.0135849	0.0136266	0.0122959	0.0131692	0.0131971	0.0134592	0.0135514
	579	4.29383e-05	0.0130471	0.0130891	0.0131109	0.011773	0.0126322	0.0126549	0.0129069	0.013078
	580	3.78009e-05	0.0125512	0.0125887	0.012585	0.011378	0.0121266	0.0121795	0.0123901	0.0125825
	581	4.24952e-05	0.0120595	0.0121034	0.0120318	0.0109096	0.0116915	0.0117227	0.011924	0.0120352
	582	3.85448e-05	0.0116181	0.0116547	0.0115833	0.010525	0.0112453	0.0113057	0.0114397	0.0116271
	583	3.55526e-05	0.011168	0.0112031	0.0111759	0.0101598	0.0108297	0.0108557	0.0110419	0.0111742
	584	3.32247e-05	0.0107622	0.0107944	0.0107867	0.00978689	0.0104014	0.0104523	0.0106372	0.0107428
	585	2.96107e-05	0.0104123	0.0104425	0.010395	0.00943931	0.0100655	0.0101506	0.010273	0.0104173
	586	2.82899e-05	0.0100648	0.0100923	0.0100774	0.00912753	0.00970816	0.00978274	0.00995671	0.0100719
	587	2.92005e-05	0.00978477	0.00981253	0.00968887	0.00884717	0.0094373	0.00951899	0.00962609	0.0097245
	588	2.86842e-05	0.00947099	0.00949783	0.00944585	0.00859551	0.00912678	0.00918435	0.00933774	0.00947068
	589	2.84086e-05	0.00921255	0.00924208	0.00918863	0.00835923	0.00890881	0.00895444	0.00915223	0.00921772
	590	2.45402e-05	0.00902842	0.00905098	0.00899094	0.0081012	0.00872175	0.00873487	0.00887425	0.00899833
	591	2.53659e-05	0.00885309	0.00887734	0.00878981	0.00796724	0.00855137	0.00855796	0.00874651	0.00883352
	592	2.36916e-05	0.00874801	0.00876919	0.00869537	0.00788339	0.00839851	0.00841611	0.00855434	0.00869209
	593	2.5272e-05	0.0086091	0.00863415	0.00859216	0.00773063	0.0083073	0.00832192	0.00848034	0.00856992
	594	2.12573e-05	0.00852839	0.00855072	0.00849619	0.00768267	0.00819367	0.00821375	0.0083661	0.00853138
	595	2.41076e-05	0.0084856	0.00850919	0.00843241	0.0076147	0.00812174	0.00817458	0.00836872	0.00840913
	596	2.39873e-05	0.0083639	0.00838725	0.00838685	0.00755986	0.0081382	0.00813864	0.00830036	0.00839465
	597	2.08922e-05	0.00842426	0.00844389	0.00834247	0.00755571	0.00805985	0.00811561	0.00828106	0.00831324
	598	2.31156e-05	0.00838897	0.00840974	0.00836287	0.00757793	0.00805963	0.00809215	0.00822644	0.00837909
	599	1.47847e-05	0.00839093	0.00840523	0.00835019	0.00749327	0.00803975	0.00805168	0.00823242	0.00833864
	600	2.04228e-05	0.00832362	0.00834029	0.0083416	0.0075566	0.00807618	0.00808223	0.0082289	0.00832293
	601	2.19542e-05	0.00841346	0.00843512	0.00835246	0.00753089	0.00808707	0.00811506	0.00822464	0.0083546
	602	2.0829e-05	0.00839113	0.00841274	0.00838963	0.00757022	0.00806975	0.00808019	0.00825305	0.00838152
	603	1.94766e-05	0.00842977	0.00844806	0.00837224	0.00758458	0.00809913	0.00810971	0.0082552	0.00837571
	604	2.0834e-05	0.00840046	0.00841951	0.00834375	0.00756825	0.0080732	0.00809967	0.00824961	0.00837124
	605	2.30731e-05	0.00839678	0.00841873	0.00833999	0.00750215	0.0080472	0.00813985	0.00822669	0.00829842
	606	1.86999e-05	0.00838971	0.00840697	0.00829849	0.00750798	0.00803822	0.00806057	0.00820613	0.00833961
	607	2.12885e-05	0.00828534	0.00830514	0.00828554	0.00749451	0.00797762	0.00799455	0.00817674	0.00829167
	608	2.48704e-05	0.00828092	0.00830432	0.00822027	0.00741418	0.00795812	0.00798776	0.00812822	0.00828376
	609	2.26172e-05	0.0081994	0.00822099	0.00815363	0.00734372	0.00786484	0.00791221	0.0080462	0.00813386
	610	2.54833e-05	0.00807739	0.00810018	0.00807103	0.00731065	0.00779814	0.00780136	0.00797782	0.00805743
	611	2.15328e-05	0.00802966	0.00804952	0.00798392	0.00721506	0.00770913	0.00770754	0.00786669	0.00799274
	612	2.16335e-05	0.00789122	0.00791038	0.00788935	0.00711351	0.00759156	0.00762109	0.00776958	0.00784333
	613	2.22838e-05	0.00772886	0.00775214	0.00772056	0.00694695	0.00746181	0.00746	0.00762448	0.00770745
	614	2.1823e-05	0.0075737	0.00759468	0.00750035	0.00684147	0.00730601	0.00732306	0.00747522	0.00756662
	615	1.93046e-05	0.00744343	0.00746009	0.0073568	0.00670809	0.00712648	0.00718262	0.00730263	0.0073752
	616	2.36578e-05	0.00722216	0.0072467	0.00719306	0.00651879	0.00696654	0.00694904	0.00711738	0.00721632
	617	2.19582e-05	0.00705899	0.00707997	0.00699057	0.00634867	0.00674637	0.00680676	0.00687868	0.00698197
	618	1.90992e-05	0.00686781	0.0068869	0.00675211	0.00620185	0.00653434	0.00657711	0.00666764	0.00679274
	619	1.91955e-05	0.00661855	0.00663418	0.00651255	0.00598612	0.00632409	0.00638896	0.00645288	0.0066098
	620	2.19283e-05	0.00639477	0.00641563	0.00635076	0.00583244	0.00616294	0.00617574	0.00626039	0.00637833
	621	2.175e-05	0.00617077	0.00619019	0.00609972	0.00561443	0.0059714	0.00597669	0.00607704	0.00618923
	622	2.35315e-05	0.00601496	0.00603972	0.00594718	0.0054241	0.00576986	0.0058323	0.00589764	0.00597735
	623	1.93526e-05	0.00579754	0.00581588	0.00574232	0.00526318	0.00556266	0.0055917	0.00573688	0.00579717
	624	2.20844e-05	0.0055797	0.00560235	0.00552579	0.00506189	0.00535931	0.00538501	0.00547365	0.00556319
	625	1.91044e-05	0.00538923	0.00540823	0.0053548	0.00489029	0.00518165	0.0051404	0.00529753	0.00534754
	626	2.22032e-05	0.0051989	0.00522089	0.005119	0.00469034	0.00497707	0.00498856	0.00511123	0.00516781
	627	2.27406e-05	0.00502451	0.00504539	0.0049828	0.00453233	0.00477628	0.00482846	0.00490619	0.00498213
	628	2.74804e-05	0.00482052	0.00484848	0.00474965	0.00434001	0.00461165	0.00465305	0.00468781	0.00481686
	629	2.63286e-05	0.00458116	0.00460917	0.00452053	0.00418259	0.00443806	0.0044296	0.00453655	0.00457852
	630	2.61647e-05	0.00437318	0.00439959	0.00435528	0.00399518	0.00426296	0.00424436	0.00434488	0.00437067
	631	3.10053e-05	0.00423615	0.00426728	0.00423424	0.00389758	0.00409502	0.0041042	0.00415857	0.00423919
	632	3.30279e-05	0.00407498	0.00410679	0.0040682	0.00375017	0.00396655	0.00394539	0.00400347	0.00407211
	633	3.69535e-05	0.00388327	0.00391956	0.00392241	0.00367394	0.00379753	0.00383167	0.00387636	0.00394769
	634	4.30098e-05	0.00378496	0.00382819	0.00378586	0.00351169	0.00370483	0.00371412	0.00375694	0.00380518
	635	4.89335e-05	0.0036523	0.00370357	0.00364848	0.00341546	0.00357862	0.0036125	0.00361649	0.00367833
	636	5.44962e-05	0.00353155	0.00358626	0.00351815	0.0033156	0.00341316	0.00344635	0.00347165	0.00355047
	637	5.94433e-05	0.00339205	0.0034505	0.00335873	0.00321072	0.00332674	0.00329769	0.00335374	0.00342367
	638	7.00324e-05	0.00328779	0.00335694	0.00326799	0.00311681	0.00323976	0.00319097	0.00325109	0.00327482
	639	6.7751e-05	0.00314905	0.00321488	0.00318037	0.00305431	0.00313098	0.00311326	0.00316135	0.00321903
	640	8.38281e-05	0.00308988	0.0031719	0.00312081	0.00298851	0.00307348	0.00305366	0.00309132	0.00314221
	641	9.38472e-05	0.00297804	0.00307397	0.0030039	0.00294905	0.00298573	0.00301318	0.00298728	0.00303407
	642	0.00010974	0.00287739	0.00298756	0.00292912	0.00291567	0.00295882	0.00294016	0.00291811	0.00295701
	643	0.000119895	0.00278351	0.00290392	0.00286519	0.0028467	0.00289823	0.00286903	0.00285847	0.0028628
	644	0.000136515	0.00271895	0.00285499	0.00279489	0.00284261	0.00287246	0.00282372	0.00282419	0.00285662
	645	0.00015784	0.00264238	0.00280025	0.00275227	0.00286257	0.00281023	0.00280475	0.00274837	0.00277512
	646	0.000182864	0.00259168	0.002774	0.00271281	0.0028823	0.00278236	0.00278151	0.00275096	0.0027214
	647	0.000194831	0.0025129	0.00270949	0.00268015	0.0029062	0.00276493	0.00275547	0.00267522	0.00270488
	648	0.000225816	0.00244626	0.00267246	0.00267383	0.0029457	0.00277768	0.00276569	0.00266135	0.00267312
	649	0.000247047	0.00240533	0.00265382	0.00261334	0.00296385	0.00278204	0.00274891	0.00267143	0.00265274
	650	0.000279523	0.00237451	0.00265385	0.00257794	0.0030063	0.00277694	0.00275997	0.0026278	0.00262166
	651	0.00030135	0.00231401	0.0026161	0.00255517	0.00308386	0.00279969	0.00276788	0.00264269	0.00262327
	652	0.000342035	0.00227454	0.00261717	0.00260111	0.00318002	0.00280586	0.00279694	0.00264441	0.00258396
	653	0.000374816	0.00222977	0.00260506	0.00258263	0.00325351	0.00283177	0.00285371	0.00264192	0.0025984
	654	0.000390366	0.00216704	0.00255909	0.00257102	0.00330393	0.00288291	0.00287024	0.0026865	0.00257905
	655	0.000418143	0.00211507	0.00253348	0.00255076	0.00339201	0.00292356	0.00287233	0.00268633	0.00261247
	656	0.000463497	0.00208598	0.00254958	0.00257331	0.00348951	0.00290647	0.00289825	0.00268549	0.00257977
	657	0.000491443	0.00206655	0.00255927	0.00256262	0.00358789	0.00298717	0.0029193	0.00268284	0.00258107
	658	0.000510931	0.00203031	0.00254168	0.00256819	0.00369489	0.00299787	0.0029492	0.00272467	0.00261818
	659	0.000533004	0.00200484	0.0025402	0.00254977	0.00378337	0.00307291	0.00300198	0.00274259	0.00258548
	660	0.000568602	0.00197068	0.00254108	0.00253489	0.00387945	0.0030723	0.00303185	0.002718	0.00259815
	661	0.00058661	0.00188893	0.00247642	0.00258619	0.00396481	0.0030928	0.00304063	0.00273852	0.00257981
	662	0.000595097	0.00187485	0.00247118	0.00255981	0.0040298	0.00310447	0.00304872	0.00275754	0.00261879
	663	0.000630897	0.00181488	0.00244551	0.00253931	0.00407178	0.00314642	0.00306078	0.00276608	0.0025569
	664	0.000647502	0.00180902	0.00245728	0.00250533	0.00413197	0.00313351	0.00305317	0.00276902	0.00253023
	665	0.0006564	0.00173762	0.00239506	0.00249787	0.00420094	0.00316414	0.0030473	0.00274184	0.00256081
	666	0.000659414	0.00172992	0.00239172	0.00246951	0.00418743	0.00309842	0.00306096	0.00267792	0.00249284
	667	0.000682615	0.00169593	0.0023805	0.00246011	0.00420024	0.00309081	0.00305071	0.00269393	0.00248865
	668	0.000669444	0.00163539	0.00230595	0.00238685	0.00424661	0.0031052	0.00302333	0.00263868	0.00247335
	669	0.000665626	0.00158474	0.0022524	0.00235893	0.00425252	0.00300863	0.00298808	0.00263513	0.00238299
	670	0.000658237	0.00157414	0.00223471	0.00228559	0.00421444	0.00301069	0.00293957	0.00259624	0.00237539
	671	0.000676985	0.00153754	0.00221588	0.0022619	0.00411821	0.00291975	0.00287428	0.0025357	0.00232167
	672	0.00064937	0.0014717	0.002124	0.00219649	0.00410485	0.00290587	0.00283872	0.00247492	0.00225996
	673	0.000631279	0.00144594	0.00207987	0.0021746	0.00405437	0.00283146	0.00274552	0.00245048	0.00222076
	674	0.000615038	0.00139131	0.00200833	0.00209572	0.0039253	0.0027572	0.00270381	0.00238483	0.00218128
	675	0.0006086	0.00133739	0.0019477	0.00201995	0.00390067	0.00267636	0.00260283	0.00230211	0.00211371
	676	0.000586361	0.00133317	0.00192099	0.00197238	0.00374742	0.00266041	0.00256094	0.00226471	0.00206096
	677	0.000564974	0.00128596	0.00185285	0.00193088	0.00367984	0.00257396	0.00248582	0.00220037	0.0020062
	678	0.000545202	0.00125656	0.00180381	0.00188254	0.00355069	0.00244539	0.00240467	0.00212128	0.00190486
	679	0.000540191	0.00123337	0.00177601	0.00178649	0.00342734	0.00243679	0.00229622	0.00206149	0.00186808
	680	0.000487411	0.00116991	0.00165833	0.00175277	0.00334695	0.00229373	0.0022414	0.00196005	0.00179618
	681	0.000487887	0.00113322	0.00162254	0.00167689	0.00320423	0.00224304	0.00216838	0.00190502	0.00170941
	682	0.000449746	0.001088	0.00153975	0.00160892	0.00308411	0.00211568	0.00205362	0.00182646	0.00164573
	683	0.000420095	0.00108721	0.00150759	0.00157646	0.00296455	0.00204083	0.00197053	0.00178029	0.00163341
	684	0.000406529	0.00101621	0.00142289	0.00149894	0.00286903	0.00195585	0.00189277	0.00168806	0.00156658
	685	0.000384389	0.00100701	0.00139234	0.00142797	0.00273581	0.00188746	0.00183154	0.00165787	0.00149011
	686	0.000381187	0.000960192	0.00134177	0.0014034	0.00263778	0.00177674	0.0017778	0.00158907	0.00143289
	687	0.000361474	0.000937673	0.00130062	0.00131814	0.00252398	0.00175965	0.00171046	0.00151941	0.00139115
	688	0.000338842	0.000900002	0.00123935	0.00125776	0.00242098	0.00165279	0.00164654	0.0014549	0.00133132
	689	0.000314665	0.000856961	0.00117287	0.00124846	0.00231159	0.00160212	0.00158323	0.00139754	0.00128243
	690	0.000298144	0.000860933	0.00116155	0.00119838	0.00217619	0.00153028	0.00150812	0.00134072	0.00123361
	691	0.000292704	0.000800756	0.00109409	0.00114033	0.00211164	0.00147594	0.00143012	0.0012911	0.0011959
	692	0.000267604	0.000776789	0.00104425	0.00108042	0.00199416	0.00137847	0.00135044	0.00127492	0.00113681
	693	0.000242295	0.000762361	0.00100552	0.00105345	0.00193021	0.00134422	0.00131872	0.00118475	0.00110118
	694	0.000246427	0.000726609	0.000974837	0.00101947	0.00180868	0.00127364	0.001247	0.00114594	0.00107662
	695	0.000242652	0.000722135	0.00096584	0.000981217	0.00177575	0.00122839	0.0012193	0.00112676	0.00100295
	696	0.000235435	0.000694135	0.000930211	0.00094829	0.00169924	0.00120056	0.0011527	0.00106795	0.000964424
	697	0.000195509	0.000658266	0.000855304	0.000936627	0.00160223	0.00115384	0.00112721	0.00100137	0.000954729
	698	0.000196025	0.000615453	0.000811791	0.000840739	0.00157299	0.00109363	0.00104658	0.00095685	0.000909961
	699	0.000213611	0.000636515	0.000852877	0.000852441	0.00146691	0.0010593	0.00103901	0.000954061	0.000889732
	700	0.000181179	0.000588815	0.000770632	0.000809621	0.00141756	0.00102456	0.0010023	0.000892041	0.00084804
	701	0.000180589	0.000593843	0.000775692	0.000785719	0.00137116	0.000994181	0.000970884	0.000899895	0.000811057
	702	0.000171747	0.00057006	0.000741857	0.000745987	0.00134532	0.000942678	0.000964143	0.00084842	0.000787672
	703	0.000161567	0.000544307	0.000706995	0.00072775	0.0012741	0.000933297	0.000915006	0.000843711	0.000778592
	704	0.000160078	0.000542226	0.000702854	0.000706451	0.00122129	0.000898429	0.000879986	0.000790208	0.000749792
	705	0.000159328	0.000527592	0.000688214	0.000694281	0.00120787	0.000867524	0.000852162	0.000787694	0.000717443
	706	0.000164641	0.000495187	0.000660908	0.000683963	0.00116658	0.000844955	0.000839008	0.000766043	0.00071157
	707	0.000156158	0.000492428	0.000649973	0.000639457	0.00112991	0.000823782	0.000797827	0.000718647	0.00067615
	708	0.000149831	0.000486308	0.000634952	0.000656116	0.00110807	0.000798406	0.000780845	0.000717326	0.000683566
	709	0.000141244	0.000477777	0.000620376	0.000629451	0.00108417	0.000774855	0.000757516	0.000699757	0.000660597
	710	0.000138767	0.000455527	0.000594511	0.000614101	0.00105518	0.000772711	0.000735339	0.000698127	0.00063536
	711	0.000134449	0.000439971	0.000575742	0.000590275	0.00102231	0.000738159	0.000713184	0.00064491	0.000605937
	712	0.000143764	0.000408825	0.000552529	0.000585975	0.00102701	0.000728296	0.00070254	0.00063025	0.000606182
	713	0.000128143	0.000425755	0.000554714	0.00054065	0.000978561	0.000718695	0.000708751	0.000616184	0.000596959
	714	0.00014784	0.000397452	0.000546674	0.00056826	0.000953909	0.000701546	0.000705676	0.000622014	0.000575318
	715	0.000142973	0.000394053	0.000537303	0.000513029	0.000917588	0.000675704	0.00066219	0.000594939	0.000567506
	716	0.000131888	0.000384326	0.000516986	0.000533734	0.000911329	0.000648541	0.000664458	0.000573723	0.000532148
	717	0.000130386	0.000382103	0.000512744	0.000510504	0.000843127	0.000656898	0.000654137	0.000590952	0.000543523
	718	0.000131469	0.000376407	0.000508259	0.000480133	0.000919982	0.000620606	0.000618373	0.000566969	0.000515267
	719	0.000135861	0.000349443	0.000484636	0.000496832	0.00086022	0.000648318	0.00059135	0.000542682	0.0005056
	720	0.000130428	0.000353036	0.000483896	0.000493986	0.000866413	0.000642656	0.000598415	0.000532382	0.000499844
	721	0.000121495	0.000338266	0.000460123	0.000468552	0.000831599	0.000598265	0.000588246	0.000537547	0.00049244
	722	0.000118526	0.000327888	0.00044644	0.000456337	0.000824836	0.000574781	0.000563123	0.000519714	0.00048929
	723	0.000124219	0.00031178	0.00043676	0.000441814	0.000787144	0.000569909	0.000543772	0.000518431	0.00047725
	724	0.000122214	0.000303327	0.000426455	0.000456185	0.000809691	0.000576658	0.000545424	0.000476802	0.000445581
	725	0.000118744	0.000314425	0.000434031	0.000434571	0.000783782	0.000570359	0.000553267	0.000487705	0.000440606
	726	0.000129293	0.000292056	0.000422105	0.000424782	0.000774494	0.000569963	0.000525336	0.000490026	0.000454969
	727	0.000113347	0.00028432	0.00039911	0.000407767	0.000767301	0.000546845	0.000524532	0.000457475	0.000445161
	728	0.000116955	0.000276044	0.000394593	0.000402694	0.000749929	0.000541488	0.000503531	0.000463468	0.000415803
	729	0.000118233	0.000272943	0.00039172	0.000399149	0.000754022	0.000516173	0.000486303	0.000455074	0.000404291
	730	0.000116847	0.00028296	0.000399325	0.000405598	0.000714431	0.000507721	0.000487516	0.000471125	0.000437522
	731	0.000103179	0.000260175	0.000364282	0.000347149	0.000721007	0.000498643	0.000484364	0.000415958	0.000408575
	732	0.000113414	0.000247375	0.000361136	0.000381406	0.000702992	0.000485528	0.000467168	0.000426296	0.00040669
	733	9.4762e-05	0.000246215	0.000341811	0.000357799	0.000700216	0.000491433	0.000455542	0.000404635	0.000378269
	734	0.000119312	0.000250794	0.000370316	0.000361621	0.000712017	0.000488645	0.000476815	0.000416486	0.000396015
	735	0.000108429	0.000249495	0.000358577	0.000380155	0.000672347	0.000470234	0.000448968	0.000402622	0.000366228
	736	0.000103911	0.000231518	0.000335017	0.000325449	0.00066092	0.000447838	0.000437286	0.000385607	0.000353684
	737	9.1305e-05	0.000239649	0.000329876	0.000357171	0.000657748	0.000450917	0.000455433	0.000393426	0.000347337
	738	9.73346e-05	0.000230514	0.000328979	0.000328649	0.000639315	0.000431005	0.000430552	0.000381526	0.000355149
	739	9.26423e-05	0.000210208	0.00030364	0.000323056	0.000613879	0.000436063	0.000403037	0.000382985	0.000338449
	740	9.71357e-05	0.000210726	0.00030859	0.000308784	0.00060614	0.000409584	0.000419569	0.000371038	0.000329508
	741	9.06025e-05	0.000214569	0.000305632	0.000306337	0.000588083	0.000415052	0.000378845	0.000354855	0.000320023
	742	9.79612e-05	0.00019054	0.000288962	0.000291188	0.000565871	0.000383959	0.000372222	0.000338905	0.000308771
	743	8.57852e-05	0.000193516	0.000281769	0.000289187	0.000549775	0.000377459	0.000385226	0.000339158	0.00028354
	744	6.43176e-05	0.000169636	0.000234152	0.000258877	0.000523768	0.000352144	0.000343706	0.000315962	0.000268087
	745	8.29519e-05	0.000207409	0.000291489	0.000271829	0.000544479	0.00035533	0.00033238	0.000310174	0.000300811
	746	7.93349e-05	0.000173464	0.000254032	0.000276645	0.000511158	0.000348305	0.000359827	0.000314927	0.000273194
	747	7.19855e-05	0.000174886	0.000248888	0.000273566	0.00051958	0.000334275	0.000339936	0.000294954	0.00027979
	748	0.000101552	0.000180547	0.000282159	0.000248881	0.000474887	0.00032658	0.000329945	0.000299737	0.000263299
	749	7.17302e-05	0.000178277	0.000250687	0.000250639	0.000468735	0.000318439	0.000327069	0.000301838	0.000255681
	750	6.7344e-05	0.000189319	0.000254932	0.00025386	0.000439502	0.000320277	0.000306784	0.000281681	0.000248521

## Sheet: Figure 3f
	Repeat	Retention (A.U.)
		DNA + PCNA	DNA + PCNA + Lig1 WT	DNA + PCNA + Lig1 LML	DNA + PCNA + Lig1 QRLML	DNA + PCNA + Lig1 dN	DNA + PCNA + Lig1 dN QRLML
	1	9.256e-05	0.00212191	0.00102471	0.00047321	0.00039521	9.034e-05
	2	5.589e-05	0.00219541	0.00054821	0.00082311	0.0004084	0.00015855
	3	5e-05	0.00213408	0.00091358	0.00094198	0.00031946	0.0001944
	Mean	6.615e-05	0.00215047	0.000828833	0.0007461	0.000374357	0.000147763
	SD	2.30606e-05	3.93949e-05	0.000249298	0.000243689	4.79972e-05	5.28619e-05

## Sheet: Figure 4c
	Ligation by Lig1 WT
	Time (s)	Repeat - ligation yield (nM)			Mean (nM)	SEM (nM)
		1	2	3
	0	0	0	0	0	0
	60	50.7677	18.4378	38.9062	36.0373	9.44244
	120	79.2092	51.0357	72.4501	67.565	8.49183
	300	137.844	89.0026	120.209	115.685	14.2796
	420	143.75	105.601	128.055	125.802	11.0702
	600	168.843	148.489	142.901	153.411	7.88299
	900	190.052	170.574	180.005	180.21	5.6238
	Ligation by Lig1 LML
	Time (s)	Repeat - ligation yield (nM)			Mean (nM)	SEM (nM)
		1	2	3
	0	0	0	0	0	0
	60	14.3525	6.03511	15.7978	12.0618	3.0421
	120	32.6832	18.2885	33.7711	28.2476	4.98945
	300	48.6653	41.9684	53.5479	48.0605	3.35636
	420	76.3465	31.0434	60.3811	55.9236	13.2664
	600	85.6291	45.6936	91.1066	74.1431	14.3124
	900	119.38	71.0227	98.1603	96.1878	13.9944

## Sheet: Figure 4d
	Ligation by	Repeat - initial reaction rate (1/s)			Mean initial reaction rate (1/s)	SD initial reaction rate (1/s)
		1	2	3
	Lig1 WT	0.811379	0.389663	0.652	0.61768	0.213045
	Lig1 LML	0.22	0.12	0.251	0.197	0.0684617
	Lig1 QRLML	0.138	0.261	0.326	0.241667	0.0954795
	Lig1 dN	0.76	0.611	0.882	0.751	0.135724
	Lig1 dN QRLML	0.125	0.216	0.24	0.193667	0.0606658

## Sheet: Figure 10c
	Ligation by Lig1 QRLML
	Time (s)	Repeat - ligation yield (nM)			Mean (nM)	SEM (nM)
		1	2	3
	0	0	0	0	0	0
	60	7.68849	12.2382	8.67706	9.53458	1.38159
	120	17.8663	34.0721	30.5629	27.5004	4.92245
	300	30.2428	50.4623	67.7575	49.4875	10.8405
	420	42.3338	74.9354	90.4793	69.2495	14.1862
	600	58.6928	99.6113	108.986	89.0967	15.441
	900	67.5362	106.565	113.514	95.8719	14.3092
	Ligation by Lig1 dN
	Time (s)	Repeat - ligation yield (nM)			Mean (nM)	SEM (nM)
		1	2	3
	0	0	0	0	0	0
	60	42.5554	45.3537	45.9529	44.6207	1.04702
	120	84.7693	70.044	82.0601	78.9578	4.525
	300	126.263	109.73	138.822	124.938	8.4243
	420	161.614	136.065	151.345	149.675	7.42258
	600	187.51	152.194	163.891	167.865	10.3867
	900	198.797	184.968	179.982	187.915	5.62767
	Ligation by Lig1 dN QRLML
	Time (s)	Repeat - ligation yield (nM)			Mean (nM)	SEM (nM)
		1	2	3
	0	0	0	0	0	0
	60	6.80272	7.71144	13.7548	9.423	2.18174
	120	13.4175	21.9279	33.8489	23.0648	5.92536
	300	35.4013	52.1345	75.2212	54.2524	11.5437
	420	38.7887	62.596	90.7859	64.0569	15.0281
	600	54.8067	72.969	97.742	75.1726	12.4432
	900	70.7853	91.1715	167.382	109.78	29.3963
